# Supplementary material for: Loci on chromosomes 1A and 2A affect resistance to tan (yellow) spot in wheat populations not segregating for tsn1
Source: Theor Appl Genet. 2017 Sep 14;130(12):2637–54. doi: 10.1007/s00122-017-2981-6 (PMC5668332; doi:10.1007/s00122-017-2981-6)
Supplement: Supplementary file 1 — Supplementary material 1 (XLSX 41 kb) [file 122_2017_2981_MOESM1_ESM.xlsx]

## Sheet: IxA Map
Genetic linkage map for the IGW2574/Annuello population
Marker	Marker type	Linkage group	Position (cM)
wPt-666537	DArT	1A	0
gwm0136	SSR	1A	4.256
wPt-2527	DArT	1A	4.256
wPt-9317	DArT	1A	5.287
stm542acag	SSR	1A	5.287
wPt-744902	DArT	1A	5.287
cnl0137	SSR	1A	5.755
psp2999	SSR	1A	5.755
taglut	SSR	1A	5.755
wPt-0512	DArT	1A	7.489
cfa2153	SSR	1A	9.979
wPt-671596	DArT	1A	12.044
wPt-671698	DArT	1A	14.036
wPt-667180	DArT	1A	20.182
BS00081682	SNP	1A	24.318
wPt-666723	DArT	1A	26.148
wPt-4811	DArT	1A	27.92
wPt-1418	DArT	1A	32.549
wPt-667155	DArT	1A	37.176
wPt-667172	DArT	1A	38.207
BS00003761	SNP	1A	38.207
wPt-665351	DArT	1A	55.441
wPt-3698	DArT	1A	67.037
wPt-665725	DArT	1A	68.926
barc119a	SSR	1A	71.817
BS00023141	SNP	1A	71.817
wPt-732946	DArT	1A	75.885
BS00012210	SNP	1A	75.885
wPt-733588	DArT	1A	81.581
stm614tctg	SSR	1A	84.916
wPt-665613	DArT	1A	84.916
wPt-2872	DArT	1A	84.916
wPt-8172	DArT	1A	86.149
BS00064197	SNP	1A	87.384
BS00021788	SNP	1A	91.122
BS00009444	SNP	1A	95.271
BS00031200	SNP	1A	96.305
cfd0059	SSR	1A	98.498
wmc0611	SSR	1A	102.938
wPt-9429	DArT	1A	105.074
wmc278	SSR	1A	106.319
gwm164	SSR	1A	106.319
wPt-733488	DArT	1A	109.051
BS00022318	SNP	1A	109.051
BS00003656	SNP	1A	119.227
BS00016412	SNP	1A	122.58
wPt-664666	DArT	1A	122.58
BS00022351	SNP	1A	145.833
wPt-667809	DArT	1A	157.421
wPt-8016	DArT	1A	162.58
BS00000226	SNP	1A	163.61
barc213	SSR	1A	163.61
wPt-5167	DArT	1A	167.317
wPt-667252	DArT	1A	168.374
wPt-667814	DArT	1A	169.403
wPt-664593	DArT	1A	180.948
wPt-732717	DArT	1A	181.979
wPt-6853	DArT	1A	184.723
wPt-734074	DArT	1A	185.402
wPt-5160	DArT	1A	188.499
wPt-4065	DArT	1A	190.562
wPt-734040	DArT	1A	193.748
wPt-3753	DArT	1B	0
wPt-4343	DArT	1B	10.181
wPt-741980	DArT	1B	13.224
wPt-5347	DArT	1B	13.51
wPt-6592	DArT	1B	14.829
wPt-1684	DArT	1B	24.214
wPt-667083	DArT	1D	0
wPt-734132	DArT	1D	5.219
wPt-3636	DArT	1D	6.249
wPt-7215	DArT	1D	9.194
wPt-1685	DArT	1D	13.106
barc0287	SSR	1D	16.134
wPt-8866	DArT	1D	16.134
wPt-7711	DArT	1D	16.134
wPt-1263	DArT	1D	17.171
wPt-667395	DArT	1D	21.606
wPt-6560	DArT	1D	24
tPt-1041	DArT	2A	0
wPt-4197	DArT	2A	3.152
wPt-744782	DArT	2A	13.612
wPt-9961	DArT	2A	15.267
wPt-744900	DArT	2A	16.167
tPt-6183	DArT	2A	18.584
wPt-0128	DArT	2A	19.214
wPt-0522	DArT	2A	22.312
tPt-5584	DArT	2A	23.343
tPt-1560	DArT	2A	23.343
wPt-0115	DArT	2A	23.343
wPt-7721	DArT	2A	34.892
wPt-740658	DArT	2A	40.072
wPt-6711	DArT	2A	46.244
wPt-1657	DArT	2A	58.823
cfa2226a	SSR	2A	90.326
wPt-1114	DArT	2A	100.865
wPt-8596	DArT	2A	103.558
wPt-7306	DArT	2A	103.558
wPt-1220	DArT	2A	104.896
wPt-4394	DArT	2A	107.144
wPt-5251	DArT	2A	110.806
wPt-1257	DArT	2A	131.028
wPt-7011	DArT	2A	153.754
wPt-729934	DArT	2A	168.764
wPt-9277	DArT	2A	196.079
wPt-4026	DArT	2B	0
wPt-5960	DArT	2B	8.615
wPt-1024	DArT	2B	9.646
wPt-0100	DArT	2B	9.646
wPt-9230	DArT	2B	11.71
wPt-9274	DArT	2B	17.932
wPt-8058	DArT	2B	19.996
wPt-1813	DArT	2B	19.996
wPt-3565	DArT	2B	24.175
wPt-6158	DArT	2B	26.868
wPt-6271	DArT	2B	34.187
wPt-2106	DArT	2B	34.187
wPt-6311	DArT	2B	42.455
wPt-744643	DArT	2B	44.43
wPt-8398	DArT	2B	58.134
wPt-8004	DArT	2B	58.134
wPt-9668	DArT	2B	82.599
wPt-4301	DArT	2B	86.73
wPt-6932	DArT	2B	86.73
wPt-0335	DArT	2B	106.251
wPt-0489	DArT	2B	118.585
wPt-3495	DArT	2B	118.585
wPt-668087	DArT	2B	123.936
wPt-9350	DArT	2B	127.936
wPt-7305	DArT	2B	127.936
wPt-3109	DArT	2B	134.083
wPt-3132	DArT	2B	138.147
wPt-0950	DArT	2B	139.178
wPt-8693	DArT	2B	140.061
wPt-9654	DArT	2B	143.482
wPt-7200	DArT	2B	146.549
wPt-5242	DArT	2B	147.964
wPt-733929	DArT	2B	162.718
tPt-9767	DArT	2B	165.801
wPt-741382	DArT	2B	166.704
tPt-5438	DArT	2B	171.215
wPt-4701	DArT	2B	172.194
wPt-744808	DArT	2B	174.143
wPt-1394	DArT	2B	177.24
wPt-8776	DArT	2B	178.611
wPt-4072	DArT	2B	181.358
wPt-6780	DArT	2D(1)	0
wPt-666436	DArT	2D(1)	4.124
wPt-730273	DArT	2D(1)	6.241
wPt-667101	DArT	2D(1)	30.588
wPt-733227	DArT	2D(2)	0
wPt-666522	DArT	2D(2)	17.214
wPt-2644	DArT	2D(2)	19.389
wPt-666656	DArT	2D(2)	21.453
wPt-3728	DArT	2D(2)	27.646
wPt-2544	DArT	2D(2)	32.067
wPt-668239	DArT	2D(2)	38.804
wPt-3692	DArT	2D(2)	43.926
wPt-4242	DArT	2D(2)	51.824
wPt-744300	DArT	3A(1)	0
wPt-798604	DArT	3A(1)	18.716
wPt-743096	DArT	3A(1)	18.716
wPt-743028	DArT	3A(1)	20.779
wPt-744512	DArT	3A(1)	21.853
wPt-743666	DArT	3A(1)	22.927
wPt-745121	DArT	3A(1)	22.927
wPt-733729	DArT	3A(1)	22.927
wPt-664412	DArT	3A(1)	23.957
wPt-0992	DArT	3A(1)	35.26
wPt-7608	DArT	3A(1)	71.064
wPt-1681	DArT	3A(1)	82.578
wPt-2639	DArT	3A(1)	83.622
tPt-1143	DArT	3A(1)	91.171
rPt-9057	DArT	3A(1)	101.208
wPt-5171	DArT	3A(1)	111.666
wPt-4859	DArT	3A(1)	126.535
wPt-1119	DArT	3A(1)	128.603
wPt-2740	DArT	3A(1)	141.241
wPt-744743	DArT	3A(1)	142.272
wPt-9154	DArT	3A(1)	145.359
wPt-2698	DArT	3A(1)	173.333
wPt-9422	DArT	3A(1)	180.232
wPt-5173	DArT	3A(1)	183.563
wPt-743015	DArT	3A(1)	203.966
tPt-9901	DArT	3A(1)	206.728
wPt-9268	DArT	3A(1)	208.024
wPt-1339	DArT	3A(1)	218.432
wPt-0549	DArT	3A(1)	221.812
wPt-5476	DArT	3A(1)	230.93
wPt-9160	DArT	3A(1)	237.099
wPt-6234	DArT	3A(1)	243.26
wPt-740590	DArT	3A(2)	0
wPt-741190	DArT	3A(2)	5.522
wPt-741102	DArT	3A(2)	6.815
wPt-729938	DArT	3A(2)	11.073
wPt-733405	DArT	3A(2)	16.729
wPt-1464	DArT	3A(2)	23.885
wPt-743723	DArT	3A(2)	27.925
wPt-4868	DArT	3A(2)	33.054
tPt-0519	DArT	3A(2)	37.144
wPt-0951	DArT	3A(2)	37.144
wPt-0714	DArT	3A(2)	46.243
wPt-2478	DArT	3A(2)	49.587
wPt-1311	DArT	3B(1)	0
wPt-0995	DArT	3B(1)	2.985
tPt-4541	DArT	3B(1)	4.372
wPt-7340	DArT	3B(1)	4.372
wPt-2317	DArT	3B(1)	7.47
wPt-665320	DArT	3B(1)	8.501
wPt-4412	DArT	3B(1)	8.501
wPt-742982	DArT	3B(1)	9.372
wPt-666919	DArT	3B(1)	15.227
wPt-0544	DArT	3B(2)	0
tPt-6872	DArT	3B(2)	8.663
wPt-3078	DArT	3B(2)	9.589
wPt-6047	DArT	3B(2)	11.841
wPt-741571	DArT	3B(2)	14.092
wPt-731910	DArT	3B(2)	17.188
wPt-0644	DArT	3B(2)	28.684
wPt-7254	DArT	3B(2)	33.317
wPt-7688	DArT	3B(2)	35.542
wPt-8096	DArT	3B(2)	36.573
wPt-8056	DArT	3B(2)	37.604
wPt-10384	DArT	3B(2)	40.625
wPt-4697	DArT	3B(2)	44.434
wPt-0065	DArT	3B(2)	46.251
wPt-5358	DArT	3B(2)	48.314
wPt-6785	DArT	3B(2)	50.569
wPt-664981	DArT	3B(2)	52.822
wPt-3725	DArT	3B(2)	55.919
wPt-10179	DArT	3B(2)	59.039
wPt-742253	DArT	3B(3)	0
wPt-734244	DArT	3B(3)	4.056
wPt-742528	DArT	3B(3)	4.852
wPt-2045	DArT	3B(3)	4.852
wPt-10311	DArT	3B(3)	7.949
wPt-666139	DArT	3B(3)	9.87
wPt-7984	DArT	3B(3)	12.773
wPt-10006	DArT	3B(3)	17.004
wPt-8238	DArT	3B(3)	38.762
wPt-5836	DArT	3B(3)	57.917
wPt-1317	DArT	3D	0
wPt-666907	DArT	3D	1.011
wPt-8479	DArT	4A(1)	0
wPt-7612	DArT	4A(1)	1.055
wPt-9445	DArT	4A(1)	14.785
wPt-7524	DArT	4A(1)	17.515
wPt-7427	DArT	4A(1)	18.196
wPt-667755	DArT	4A(1)	20.139
wPt-9738	DArT	4A(1)	27.374
wPt-741979	DArT	4A(1)	40.895
wPt-0162	DArT	4A(2)	0
wPt-667130	DArT	4A(2)	2.055
wPt-6997	DArT	4A(2)	11.446
tPt-9400	DArT	4A(2)	15.578
wPt-730387	DArT	4A(2)	18.676
wPt-3374	DArT	4A(2)	19.706
wPt-6596	DArT	4A(2)	28.027
wPt-2345	DArT	4A(2)	37.691
wPt-9196	DArT	4A(2)	61.622
wPt-0804	DArT	4A(2)	65.89
wPt-671707	DArT	4A(2)	65.89
wPt-8000	DArT	4A(2)	67.987
tPt-4214	DArT	4B(1)	0
wPt-3608	DArT	4B(1)	1.032
wPt-3917	DArT	4B(1)	2.035
wPt-1115	DArT	4B(1)	27.801
wPt-1032	DArT	4B(1)	31.917
wPt-4962	DArT	4B(1)	37.111
wPt-9118	DArT	4B(2)	0
wPt-1046	DArT	4B(2)	6.467
wPt-5559	DArT	4B(2)	7.355
wPt-731635	DArT	4B(2)	20.12
wPt-666983	DArT	4D	0
wPt-5809	DArT	4D	4.193
wPt-2379	DArT	4D	6.146
wPt-666459	DArT	4D	10.27
wPt-7769	DArT	5A(1)	0
wPt-7185	DArT	5A(1)	7.817
wPt-3187	DArT	5A(1)	13.092
wPt-0958	DArT	5A(1)	14.777
wPt-3509	DArT	5A(1)	15.227
wPt-800519	DArT	5A(1)	18.291
wPt-9094	DArT	5A(1)	35.383
wPt-741602	DArT	5A(2)	0
wPt-740799	DArT	5A(2)	3.088
wPt-4249	DArT	5A(2)	3.766
wPt-1165	DArT	5A(2)	6.51
wPt-5787	DArT	5A(2)	7.542
wPt-3049	DArT	5B(2)	0
wPt-5896	DArT	5B(2)	16.431
wPt-6191	DArT	5B(2)	23.662
wPt-7059	DArT	5B(2)	35.205
wPt-0935	DArT	5B(2)	36.235
wPt-1432	DArT	5B(1)	0
wPt-0819	DArT	5B(1)	28.504
tPt-8942	DArT	5B(1)	40.052
wPt-3569	DArT	5B(1)	46.23
wPt-1951	DArT	5B(1)	49.278
wPt-744851	DArT	5B(1)	49.278
wPt-0929	DArT	5B(1)	49.278
wPt-5514	DArT	5B(1)	53.411
tPt-7755	DArT	5B(1)	58.584
wPt-1409	DArT	5B(1)	64.802
wPt-5092	DArT	5B(1)	67.889
wPt-734344	DArT	6A	0
wPt-741630	DArT	6A	1.021
wPt-669498	DArT	6A	2.053
wPt-9687	DArT	6A	3.739
wPt-0228	DArT	6A	6.288
wPt-9280	DArT	6A	8.18
wPt-9075	DArT	6A	8.18
wPt-4589	DArT	6A	8.461
wPt-666819	DArT	6A	9.773
wPt-731762	DArT	6A	9.773
wPt-732062	DArT	6A	19.148
wPt-666861	DArT	6A	34.996
tPt-7399	DArT	6A	38.304
wPt-665782	DArT	6A	40.366
wPt-0959	DArT	6A	46.584
wPt-731413	DArT	6A	47.615
wPt-730711	DArT	6A	47.615
wPt-733151	DArT	6A	47.615
wPt-733357	DArT	6A	47.615
wPt-3091	DArT	6A	47.615
wPt-733115	DArT	6A	47.615
wPt-3308	DArT	6A	48.408
wPt-730378	DArT	6A	52.197
wPt-666913	DArT	6A	56.229
tPt-8557	DArT	6A	73.261
wPt-729839	DArT	6A	74.299
wPt-7857	DArT	6A	81.567
wPt-666769	DArT	6A	94.086
wPt-8662	DArT	6A	97.763
wPt-3118	DArT	6B(1)	0
wPt-1437	DArT	6B(1)	4.211
wPt-665017	DArT	6B(1)	4.211
wPt-745052	DArT	6B(1)	7.308
wPt-1241	DArT	6B(1)	14.575
wPt-663764	DArT	6B(1)	14.575
wPt-666793	DArT	6B(1)	16.638
wPt-741515	DArT	6B(1)	18.701
wPt-664250	DArT	6B(1)	19.733
wPt-3605	DArT	6B(1)	25.904
wPt-7745	DArT	6B(1)	34.26
wPt-6208	DArT	6B(2)	0
wPt-729979	DArT	6B(2)	2.316
wPt-6160	DArT	6B(2)	12.601
wPt-2000	DArT	6B(2)	17.773
wPt-4648	DArT	6B(2)	21.906
wPt-743099	DArT	6B(2)	25.792
wPt-9231	DArT	6B(2)	26.577
tPt-8161	DArT	6B(2)	26.577
wPt-8892	DArT	6B(2)	26.577
wPt-3284	DArT	6B(2)	29.655
wPt-5270	DArT	6B(2)	45.795
wPt-2266	DArT	7A(1)	0
wPt-3393	DArT	7A(1)	27.853
wPt-7053	DArT	7A(1)	59.244
wPt-5558	DArT	7A(1)	72.985
wPt-0961	DArT	7A(1)	75.053
wPt-671548	DArT	7A(1)	85.484
wPt-1706	DArT	7A(1)	87.016
wPt-9808	DArT	7A(1)	88.549
wPt-7267	DArT	7A(1)	96.902
wPt-2501	DArT	7A(1)	109.566
wPt-744897	DArT	7A(1)	112.312
wPt-7122	DArT	7A(1)	114.027
wPt-6495	DArT	7A(1)	114.027
wPt-7105	DArT	7A(1)	117.913
wPt-744971	DArT	7A(1)	118.698
wPt-6019	DArT	7A(1)	125.039
wPt-3836	DArT	7A(2)	0
wPt-6447	DArT	7A(2)	24.181
wPt-4835	DArT	7A(2)	28.478
wPt-1179	DArT	7A(2)	30.542
wPt-2780	DArT	7A(2)	30.542
wPt-6967	DArT	7A(2)	32.605
wPt-9255	DArT	7A(2)	34.668
wPt-672051	DArT	7A(2)	36.731
wPt-3059	DArT	7A(2)	36.731
wPt-742051	DArT	7A(2)	37.011
wPt-0040	DArT	7A(2)	38.323
wPt-731311	DArT	7A(2)	38.323
wPt-7425	DArT	7A(2)	39.217
wPt-742244	DArT	7A(2)	45.838
wPt-744576	DArT	7B(1)	0
wPt-3328	DArT	7B(1)	6.275
wPt-663932	DArT	7B(1)	26.528
wPt-5283	DArT	7B(2)	0
wPt-7318	DArT	7B(2)	21.22
wPt-743486	DArT	7B(2)	47.74
wPt-3873	DArT	7B(2)	60.365
wPt-1149	DArT	7B(2)	61.395
wPt-9467	DArT	7B(2)	63.459
wPt-6463	DArT	7B(2)	65.292
wPt-0963	DArT	7B(2)	67.123
wPt-9925	DArT	7B(2)	86.637
wPt-2407	DArT	7B(2)	96.981
wPt-1266	DArT	7B(2)	105.444
rPt-3887	DArT	7B(2)	119.101
wPt-4600	DArT	7B(2)	122.239
wPt-0635	DArT	7B(2)	126.202
wPt-2356	DArT	7B(2)	136.666
wPt-3939	DArT	7B(2)	148.014
wPt-8040	DArT	7B(2)	150.183
wPt-3190	DArT	7B(2)	155.356
wPt-1957	DArT	7B(2)	156.387
wPt-7720	DArT	7B(2)	157.038
wPt-8561	DArT	7B(2)	159.582
wPt-4875	DArT	7B(2)	161.474
wPt-744987	DArT	7B(2)	162.505
wPt-3004	DArT	7B(2)	163.346
wPt-733669	DArT	7B(2)	168.328
wPt-1066	DArT	7B(2)	168.608
wPt-3710	DArT	7B(2)	169.92
wPt-2677	DArT	7B(2)	169.92
wPt-9904	DArT	7B(2)	170.951
wPt-9613	DArT	7B(2)	170.951
wPt-7080	DArT	7B(2)	170.951
wPt-6276	DArT	7B(2)	171.972
wPt-744843	DArT	7D	0
wPt-744219	DArT	7D	1.031
wPt-730208	DArT	7D	8.244
wPt-665936	DArT	7D	12.302
wPt-1859	DArT	7D	32.966

## Sheet: CxW Map
Genetic linkage map for the Calingiri/Wyalkatchem population
Marker	Marker type	Linkage group	Position (cM)
wPt-7296	DArT	1A(1)	0
wPt-6280	DArT	1A(1)	1.289
wPt-671596	DArT	1A(1)	1.289
cnl0137b	SSR	1A(1)	1.289
cnl0137a	SSR	1A(1)	1.289
wPt-671790	DArT	1A(1)	1.289
wPt-4666	DArT	1A(1)	2.588
wPt-671698	DArT	1A(1)	2.588
wPt-7326	DArT	1A(1)	2.588
wPt-667260	DArT	1A(1)	3.238
wPt-667763	DArT	1A(1)	3.238
wPt-730310	DArT	1A(1)	11.351
wPt-732970	DArT	1A(1)	48.768
wPt-6504	DArT	1A(1)	52.24
wPt-664972	DArT	1A(1)	53.52
wPt-4658	DArT	1A(2)	0
wPt-5316	DArT	1A(2)	4.026
wPt-0128	DArT	1A(2)	4.026
wPt-732377	DArT	1A(2)	14.45
wPt-5077	DArT	1A(2)	15.05
wPt-666087	DArT	1A(2)	15.05
wPt-5274	DArT	1A(2)	16.043
wPt-734040	DArT	1A(2)	19.18
wPt-7215	DArT	1A(2)	26.357
wPt-3927	DArT	1B(1)	0
wPt-3942	DArT	1B(1)	0.661
wPt-2654	DArT	1B(1)	2.61
wPt-2230	DArT	1B(1)	3.665
wPt-9639	DArT	1B(1)	3.665
wPt-744437	DArT	1B(1)	5.2
wPt-9605	DArT	1B(1)	6.979
wPt-0983	DArT	1B(1)	7.628
wPt-8267	DArT	1B(1)	7.628
wPt-7259	DArT	1B(1)	8.961
wPt-4651	DArT	1B(2)	0
wPt-1070	DArT	1B(2)	2.607
wPt-9028	DArT	1B(2)	2.607
wPt-1973	DArT	1B(2)	2.607
wPt-734314	DArT	1B(2)	3.264
wPt-4647	DArT	1D	0
wPt-666986	DArT	1D	2.465
wPt-730783	DArT	1D	3.272
wPt-9181	DArT	1D	6.408
wPt-3855	DArT	1D	18.046
wPt-3738	DArT	1D	42.525
wPt-1387	DArT	1D	49.037
wPt-7946	DArT	1D	51.042
wPt-0413	DArT	1D	76.518
wPt-9380	DArT	1D	76.518
wPt-731267	DArT	1D	77.168
wPt-734081	DArT	1D	100.26
wPt-6059	DArT	1D	102.214
wPt-2384	DArT	2A(1)	0
wPt-0553	DArT	2A(1)	1.295
tPt-3109	DArT	2A(1)	2.59
BS00045900	SNP	2A(1)	17.953
wmc522	SSR	2A(1)	20.825
wPt-9320	DArT	2A(1)	22.715
BS00011865	SNP	2A(1)	26.119
wri67	SNP	2A(1)	29.58
iwa5893	SNP	2A(1)	32.476
cfa2263	SSR	2A(1)	37.456
rPt-9057	DArT	2A(1)	38.768
tPt-8937	DArT	2A(1)	46.407
wri66	SNP	2A(1)	46.407
wri65	SNP	2A(1)	48.261
wri64	SNP	2A(1)	49.496
gwm0312	SSR	2A(1)	65.274
wPt-7024	DArT	2A(1)	72.053
gwm294	SSR	2A(1)	75.893
wPt-1257	DArT	2A(1)	83.241
wPt-5865	DArT	2A(1)	89.267
wmc0181	SSR	2A(1)	94.719
wmc0658	SSR	2A(1)	139.855
wPt-9277	DArT	2A(1)	151.19
gwm356	SSR	2A(1)	175.359
barc 0212	SSR	2A(2)	0
tPt-2481	DArT	2A(2)	1.486
wPt-7175	DArT	2A(2)	1.486
wPt-5245	DArT	2A(2)	3.517
tPt-1041	DArT	2A(2)	6.301
wmc0407	SSR	2A(2)	8.556
wPt-5759	DArT	2B(1)	0
wPt-8058	DArT	2B(1)	5.093
wPt-8760	DArT	2B(1)	7.054
wPt-3565	DArT	2B(1)	7.054
wPt-6158	DArT	2B(1)	7.703
wPt-6271	DArT	2B(1)	14.595
wPt-2106	DArT	2B(1)	17.267
wPt-5250	DArT	2B(1)	20.625
wPt-6311	DArT	2B(1)	20.625
wPt-744643	DArT	2B(1)	20.625
wPt-9859	DArT	2B(1)	20.625
wPt-6706	DArT	2B(1)	21.277
wPt-7320	DArT	2B(2)	0
wPt-2600	DArT	2B(2)	0.661
wPt-6471	DArT	2B(2)	9.164
wPt-6174	DArT	2B(2)	11.743
wPt-8548	DArT	2B(2)	11.743
wPt-0079	DArT	2B(2)	16.279
wPt-4199	DArT	2B(2)	27.481
wPt-5878	DArT	2B(2)	27.481
wPt-1140	DArT	2B(2)	27.481
wPt-2430	DArT	2B(2)	30.718
wPt-7200	DArT	2B(2)	43.274
wPt-1646	DArT	2B(2)	58.651
wPt-5242	DArT	2B(2)	63.21
wPt-7864	DArT	2B(2)	86.947
wPt-7004	DArT	2B(2)	94.809
wPt-741382	DArT	2B(2)	108.094
tPt-9767	DArT	2B(2)	108.094
wPt-8776	DArT	2B(2)	108.094
wPt-1394	DArT	2B(2)	108.094
wPt-744181	DArT	2B(2)	110.694
wPt-7506	DArT	2B(2)	111.343
wPt-0047	DArT	2B(2)	111.343
wPt-0471	DArT	2B(2)	111.343
wPt-732040	DArT	2B(2)	111.343
wPt-3632	DArT	2B(2)	113.292
wPt-4426	DArT	2B(2)	113.292
wPt-6643	DArT	2B(2)	119.163
wPt-2724	DArT	2B(2)	119.163
wPt-2274	DArT	2B(2)	120.462
wPt-2135	DArT	2B(2)	120.462
wPt-4917	DArT	2B(2)	122.411
wPt-5736	DArT	2B(2)	122.411
wPt-6522	DArT	2B(2)	123.061
wPt-742929	DArT	2B(2)	123.061
wPt-4368	DArT	2B(2)	123.061
wPt-741530	DArT	2B(2)	123.061
wPt-669273	DArT	2B(2)	124.36
wPt-3695	DArT	2B(2)	124.36
wPt-733641	DArT	2B(2)	124.36
wPt-667089	DArT	2D(1)	0
barc0297	SSR	2D(1)	9.098
barc0095	SSR	2D(1)	21.687
wPt-665304	DArT	2D(1)	30.885
wPt-669517	DArT	2D(1)	68.493
wPt-667843	DArT	2D(1)	80.399
wPt-4144	DArT	2D(1)	81.698
wPt-731409	DArT	2D(1)	81.698
wPt-665644	DArT	2D(1)	82.998
wPt-734280	DArT	2D(1)	82.998
wPt-664520	DArT	2D(1)	92.855
wPt-4242	DArT	2D(1)	113.346
wPt-4413	DArT	2D(1)	123.41
wPt-732942	DArT	2D(1)	124.624
wPt-666518	DArT	2D(1)	129.829
wPt-730541	DArT	2D(2)	0
gwm0349	SSR	2D(2)	7.604
wPt-671650	DArT	2D(2)	10.678
wPt-667266	DArT	2D(2)	11.024
wPt-6452	DArT	2D(2)	12.229
wPt-7375	DArT	2D(2)	16.814
wPt-667765	DArT	2D(2)	31.416
tPt-1143	DArT	3A(1)	0
wPt-3839	DArT	3A(1)	4.609
wPt-4859	DArT	3A(1)	13.981
wPt-0549	DArT	3A(2)	0
wPt-3195	DArT	3A(2)	0.656
wPt-1311	DArT	3B	0
wPt-8352	DArT	3B	2.032
tPt-4541	DArT	3B	2.032
wPt-7340	DArT	3B	2.032
wPt-742982	DArT	3B	2.68
wPt-5295	DArT	3B	20.991
wPt-0401	DArT	3B	20.991
wPt-4057	DArT	3B	29.571
wPt-8363	DArT	3B	29.571
wPt-10018	DArT	3D(1)	0
wPt-733412	DArT	3D(1)	22.095
wPt-741521	DArT	3D(1)	23.458
wPt-743847	DArT	3D(1)	23.777
wPt-666318	DArT	3D(1)	23.777
wPt-1741	DArT	3D(1)	24.743
wPt-741921	DArT	3D(1)	24.743
wPt-729808	DArT	3D(1)	25.709
wPt-9810	DArT	3D(1)	25.709
wPt-742255	DArT	3D(1)	27.446
wPt-742264	DArT	3D(1)	28.591
wPt-1968	DArT	3D(2)	0
wPt-7788	DArT	3D(2)	0
wPt-0965	DArT	3D(2)	4.64
barc0170	SSR	4A	0
gwm0637b	SSR	4A	17.775
wPt-0162	DArT	4A	31.528
wmc0283a	SSR	4A	49.186
wPt-6596	DArT	4A	58.97
wPt-3810	DArT	4A	68.673
wPt-0817	DArT	4A	69.872
wPt-0117	DArT	4A	69.872
wPt-800509	DArT	4A	69.872
wPt-3374	DArT	4A	70.517
wPt-5428	DArT	4A	71.742
wmc0262	SSR	4A	84.756
wPt-5124	DArT	4A	96.058
wPt-671707	DArT	4A	110.509
wPt-4596	DArT	4A	111.123
wPt-6440	DArT	4A	113.262
wPt-3449	DArT	4A	114.104
wPt-3150	DArT	4A	114.104
wPt-7807	DArT	4A	116.477
wPt-2401	DArT	4A	120.699
rPt-7987	DArT	4A	123.192
wPt-668307	DArT	4A	123.84
wmc0219	SSR	4A	123.84
wPt-2836	DArT	4A	123.84
wPt-5434	DArT	4A	124.489
wPt-9196	DArT	4A	127.589
wPt-2983	DArT	4A	132.285
wPt-671844	DArT	4A	134.247
wPt-5687	DArT	4A	134.247
wPt-672129	DArT	4A	134.247
wPt-3793	DArT	4A	136.924
wPt-731583	DArT	4B	0
wPt-744595	DArT	4B	0
tPt-5519	DArT	4B	22.113
wPt-742828	DArT	4B	41.883
wPt-733745	DArT	4B	45.351
wPt-6209	DArT	4B	50.98
wPt-4243	DArT	4B	85.361
wPt-3608	DArT	4B	86.024
wPt-730303	DArT	4B	86.663
wPt-1165	DArT	5A	0
wPt-5787	DArT	5A	3.921
wPt-666142	DArT	5A	5.862
wPt-4131	DArT	5A	32.88
wPt-798333	DArT	5A	34.307
tPt-9702	DArT	5A	48.812
wPt-742000	DArT	5A	50.76
wPt-1720	DArT	5A	52.471
wPt-0605	DArT	5A	56.424
tPt-6183	DArT	5A	61.372
wPt-666323	DArT	5B	0
wPt-7240	DArT	5B	20.71
wPt-1432	DArT	5B	20.71
wPt-0033	DArT	5B	45.836
wPt-8604	DArT	5B	70.129
wPt-0168	DArT	5B	72.076
wPt-7237	DArT	5B	73.998
wPt-5120	DArT	5B	83.839
wPt-744851	DArT	5B	84.486
wPt-0103	DArT	5B	90.978
wPt-742141	DArT	5B	95.472
wPt-2607	DArT	5B	105.314
wPt-1409	DArT	5B	105.314
wPt-4628	DArT	5B	106.628
wPt-3049	DArT	5B	128.859
wPt-1733	DArT	5B	155.251
wPt-6191	DArT	5B	163.792
wPt-4577	DArT	5B	164.44
wPt-1881	DArT	5B	172.71
wPt-8094	DArT	5B	175.368
wPt-3204	DArT	5B	175.368
wPt-0935	DArT	5B	175.368
wPt-3329	DArT	5B	181.239
tPt-1253	DArT	5B	181.821
wPt-0921	DArT	5B	195.038
wPt-667015	DArT	5B	211.876
wPt-1060	DArT	5B	233.973
wPt-664746	DArT	5B	239.826
wPt-0295	DArT	5B	239.826
wPt-734344	DArT	6A	0
wPt-4907	DArT	6A	0.666
wPt-669498	DArT	6A	0.666
wPt-9382	DArT	6A	0.666
wPt-9687	DArT	6A	0.666
wPt-0228	DArT	6A	0.666
wPt-1664	DArT	6A	0.666
wPt-1285	DArT	6A	0.666
wPt-0832	DArT	6A	1.965
wPt-741630	DArT	6A	1.965
wPt-4270	DArT	6A	3.264
wPt-0562	DArT	6A	3.264
wPt-731762	DArT	6A	3.264
wPt-666819	DArT	6A	3.264
wPt-4016	DArT	6A	3.264
wPt-7754	DArT	6A	3.264
wPt-6520	DArT	6A	3.264
wPt-4017	DArT	6A	3.913
wPt-4589	DArT	6A	3.913
wPt-666416	DArT	6A	3.913
wPt-7330	DArT	6A	3.913
wPt-9280	DArT	6A	3.913
wPt-9075	DArT	6A	3.913
wPt-732062	DArT	6A	15.137
wPt-733976	DArT	6A	15.137
wPt-733856	DArT	6A	15.137
wPt-9692	DArT	6A	24.876
wPt-2573	DArT	6A	24.876
wPt-734004	DArT	6A	25.473
wPt-730631	DArT	6A	25.473
wPt-666988	DArT	6A	25.473
wPt-9690	DArT	6A	25.473
wPt-665036	DArT	6A	25.473
wPt-665782	DArT	6A	25.473
wPt-9113	DArT	6A	25.473
wPt-9132	DArT	6A	26.122
wPt-0959	DArT	6A	26.122
wPt-734068	DArT	6A	26.122
wPt-0139	DArT	6A	27.424
wPt-730378	DArT	6A	41.411
wPt-731442	DArT	6A	44
wPt-666913	DArT	6A	49.155
wPt-7063	DArT	6A	61.002
wPt-729839	DArT	6A	61.002
gwm0328	SSR	6A	69.684
wPt-732183	DArT	6A	87.894
stm0778tgag	SSR	6B	0
wPt-2095	DArT	6B	6.288
wPt-6594	DArT	6B	6.288
wPt-4900	DArT	6B	6.288
wPt-3118	DArT	6B	6.288
wPt-745052	DArT	6B	8.4
wPt-8814	DArT	6B	16.228
stm0642tctg	SSR	6B	29.888
barc0136	SSR	6B	72.888
wPt-8721	DArT	6B	79.367
wPt-6208	DArT	6B	83.395
wPt-729979	DArT	6B	84.929
wPt-3733	DArT	6B	86.477
tPt-1723	DArT	6B	87.646
wPt-6247	DArT	6B	87.646
wPt-9195	DArT	6B	88.301
wPt-9659	DArT	6B	88.301
wPt-9971	DArT	6B	88.955
wPt-3308	DArT	6B	88.955
wPt-4218	DArT	6B	90.541
wPt-4742	DArT	6B	92.048
wPt-0446	DArT	6B	96.562
wPt-6160	DArT	6B	96.562
wPt-8183	DArT	6B	99.182
wPt-664174	DArT	6B	99.836
gwm0058	SSR	6B	100.49
wPt-4648	DArT	6B	100.49
wPt-3168	DArT	6B	103.732
wPt-731816	DArT	6D	0
wPt-3350	DArT	6D	4.138
wPt-1314	DArT	6D	4.138
wPt-666557	DArT	6D	4.138
wPt-665675	DArT	6D	4.787
wPt-3127	DArT	6D	6.432
wPt-4602	DArT	6D	9.561
wPt-6661	DArT	6D	26.191
wPt-9863	DArT	6D	26.191
wPt-731329	DArT	6D	26.191
wPt-0303	DArT	7AD	0
wPt-665471	DArT	7AD	8.515
wPt-744736	DArT	7AD	8.515
wPt-743651	DArT	7AD	8.515
wPt-745062	DArT	7AD	8.515
wPt-743510	DArT	7AD	8.515
wPt-669103	DArT	7AD	8.515
wPt-745070	DArT	7AD	8.515
wPt-664368	DArT	7AD	11.787
wPt-744644	DArT	7AD	14.429
wPt-744971	DArT	7A(1)	0
wPt-2246	DArT	7A(1)	2.678
wPt-9235	DArT	7A(1)	3.336
wPt-7105	DArT	7A(1)	3.336
wPt-5533	DArT	7A(1)	3.985
wPt-6019	DArT	7A(1)	3.985
wPt-6495	DArT	7A(1)	3.985
wPt-3782	DArT	7A(1)	5.285
wPt-7122	DArT	7A(1)	5.602
wPt-3226	DArT	7A(1)	8.521
wPt-2260	DArT	7A(1)	9.023
wPt-7267	DArT	7A(1)	15.405
wPt-744571	DArT	7A(1)	19.278
wPt-9808	DArT	7A(1)	22.979
wPt-671548	DArT	7A(1)	26.062
wPt-6620	DArT	7A(1)	28.011
wPt-5558	DArT	7A(1)	31.917
wPt-7053	DArT	7A(1)	40.428
wPt-8670	DArT	7A(1)	51.542
wPt-0023	DArT	7A(2)	0
wPt-732309	DArT	7A(2)	0.652
wPt-6417	DArT	7A(2)	0.652
wPt-742051	DArT	7A(2)	0.652
tPt-6794	DArT	7A(2)	0.652
wPt-8171	DArT	7A(2)	0.652
wPt-731291	DArT	7A(2)	0.652
wPt-3059	DArT	7A(2)	1.95
wPt-8473	DArT	7A(2)	18.797
wPt-4835	DArT	7A(2)	20.091
tPt-9111	DArT	7A(2)	48.802
wPt-9314	DArT	7A(2)	52.099
wPt-7813	DArT	7B	0
wPt-9925	DArT	7B	31.124
wPt-0635	DArT	7B	54.992
wPt-4045	DArT	7B	55.755
rPt-3887	DArT	7B	57.167
wPt-4600	DArT	7B	58.953
wPt-8938	DArT	7B	61.846
wPt-4300	DArT	7B	61.846
wPt-2356	DArT	7B	61.846
wPt-3939	DArT	7B	65.097
wPt-4743	DArT	7B	74.964
wPt-8007	DArT	7B	74.964
wPt-1075	DArT	7B	78.215
wPt-7720	DArT	7B	78.215
wPt-7046	DArT	7B	78.865
wPt-5138	DArT	7B	78.865
wPt-6657	DArT	7B	78.865
wPt-4875	DArT	7B	78.865
wPt-744987	DArT	7B	80.163
wPt-1066	DArT	7B	83.324
wPt-2677	DArT	7B	85.182
tPt-8504	DArT	7B	89.741
wPt-744187	DArT	7B	90.39
wPt-5677	DArT	7B	92.997
wPt-4555	DArT	7D	0
wPt-1859	DArT	7D	5.892
