# Supplementary material for: Loci on chromosomes 1A and 2A affect resistance to tan (yellow) spot in wheat populations not segregating for tsn1
Source: Theor Appl Genet. 2017 Sep 14;130(12):2637–54. doi: 10.1007/s00122-017-2981-6 (PMC5668332; doi:10.1007/s00122-017-2981-6)
Supplement: Supplementary file 2 — Supplementary material 2 (XLSX 25 kb) [file 122_2017_2981_MOESM2_ESM.xlsx]

## Sheet: KASP markers
Sequences for KASP marker assays
Marker	Allele specific primer (FAM)	Allele specific primer (VIC)	Common Primer	Sequence for which the assay was designed
BS00000226	GAAGGTGACCAAGTTCATGCTCTAAGCCTTCTGGTTGTAGACG	GAAGGTCGGAGTCAACGGATTCTCTAAGCCTTCTGGTTGTAGACA	CGGCAAGTGCGGCCTCACCTA	AGCTGCCATGAGATAGATTAACGTCATTCAGAATGACCAAAATTTAAGCTCGCATAGCATCTCAGCATTAGGCGATCAAATATCTAGGAAACATAATACTCCAAGGTTTCAGTTTTCAAATACAAACAGGGACACATATAAATGAGTTCGATTCTCGACAAGTAAAAGAGCAGAGCAAACGCAAGCCACCTCTAAGCCTTCTGGTTGTAGAC[A/G]TAGGTGAGGCCGCACTTGCCACAGTAGTGGCGGTCGAAGTGGTTGGCCATGAAGGTCCCGGCACCGCACTCCGCGTTGGGGCACTCCTTCCTGAGCCTGGTTACCTTGCCGGTGGCGTCGTCGACCTTGTAGAACTGGAGGACGGCGANNNNNNNNNNNNNNNNNNNNNNNNNNNNNNNNNN…
BS00003656	GAAGGTGACCAAGTTCATGCTGGTACATCTGGGAGCCGCGT	GAAGGTCGGAGTCAACGGATTGTACATCTGGGAGCCGCGC	TCTCCACTTCTTCATGGTCGGGTT	CCCCTTCCCGCGCCTCCACTTCTTCATGGTGGGCTTTGCGCCGCTCACATC[A/G]CGTGGGTCGCAGATGTACCGCTCCCTCACTGTCCCTGAGCTCACACAGCAGATGTGGGACTCAAAGAACATGATGTGTGCTGCTGACCCACGCCATGGCCGCTACCTCACAGCCTCGGCCATGTTCCGTGGCAAGATGAGCACCAAGGAGGTTGACGAGCAGATGATCAACGTGCAGAACAAGAACTCTTCCTACTTCGTGGAGTGGATCCCCAACAACGTCAAGTCAAGCGTGTGTGACATCCCACCACGCGGCCTCTCCATGGCGTCCACCTTCATTGGCAACTCCACCTCCATCCAGGAGATGTTCCGGCGTGTGAGCGAGCAGTTCACGGCCATGTTCA…
BS00003761	GAAGGTGACCAAGTTCATGCTGCTACCAACAACAAAGGGAG	GAAGGTCGGAGTCAACGGATTGCTGCTACCAACAACAAAGGGAA	TGATGGCGTCCTGGGCGATCTT	TCGCCGAGGACGCCTTCGATTGCATCCACAGGGGGGATATCTCGAAGCGCCAGCTTGAAGAGACACTGAAGAAAATGTGCAAGGAGGGTGCATATTGGGGTGCCGTTGCTGGGGTGTATGTAGGCATGGAGTATGGAGTGGAAAGGGCCCGTGGTGACCGTGACTGGAAAAATGCGTTGATAGGAGGCATTGCAACCGGCGCCCTGGTCTCTGCTGCTACCAACAACAAAGGGA[A/G]CAAGATCGCCCAGGACGCCATCACCGGAGGCGCCATCGCGACCGCCGTCGAGTTCATCAACTACCTCACCTAGCCGTGAGGCCATCGATATTCGCAGCGATGTTTTTATCGGACAAGACTGAATAAGAACTTCTTGACTGAAGCCATCCACCCTCTGTGT…
BS00003802	GAAGGTGACCAAGTTCATGCTGAAGGTGACCAAGTTCATGCTCGTTTCCTCCAATGTTCTTCCAC	GAAGGTCGGAGTCAACGGATTGAAGGTCGGAGTCAACGGATTCCGTTTCCTCCAATGTTCTTCCAT	ATGGACACAGAACGCAGGCAACAAA	ATCCACCCTCTGTGTTAATAATTGGAGCCGTTTCCTCCAATGTTCTTCCA[T/C]TTTTTGTTGCCTGCCTCCTCATGTCCATGTTCTGAACAATTTATTTTTCT
BS00004255	GAAGGTGACCAAGTTCATGCTCAAGCTCATTCCGTTCACGAAAGAAA	GAAGGTCGGAGTCAACGGATTAAGCTCATTCCGTTCACGAAAGAAG	ATGTATGAAGCAAACTCGCCAGTTCAATA	CCATGCTACGTCAGGCTGAAGAGGAGCATGCTAAAGCACAGTTGCTCCTGTCAGAAGCATTGTCGCATAAAGAAGAACTGGAGGTAAATCTGAAATCTATCAATGAGCAGCATGGTGAGTCCAAAGCTGTTGCTGAAGATGCAAACGGGAAGATTCTTGAACTTGAAGCACAGATTCAGGCACTACATGCAGCTGAAGAGGCTTTGAAGTCGCATCTGGAAGAGGCTAGCATGAATGTGAAAGTTGCGGAGAAGAAATGCTCTGATCTTGAGCAACGGCTCAGTGAATCTGAGAGTAAATTAGCCACTTCAAGTGAACAAGTAAAGTTGCTGGAAGAGCAGGTCCAACAAGAAGCAGCTTCTTCAGCAGAAAAAGAAAAGCAGTTTGAAGAAGCAGTGA…
BS00004303	GAAGGTGACCAAGTTCATGCTCGAGAAGGCCCGCAAGGTG	GAAGGTCGGAGTCAACGGATTCGAGAAGGCCCGCAAGGTC	GATCATGCGAGTCCGACGAGCTT	GTGGGCGTGAACCACCTCGGCCACTTCCTGCTCGCCCGCCTCCTCATGGAGGACCTTCAGAAGTCCGACTACCCGTCCCGCCGCATGGTCATCGTCGGCTCCATCACCGGCAACAGCAACACGCTGGCGGGCAACGTGCCGCCCAAGGCCAGCCTCGGTGACCTCCGCGGGCTCGCTGGCGGCCTCAGCGGCACGTCGGGCTCGGCCATGATCGACGGGGACGAGAGCTTCGACGGCGCCAAGGCGTACAAGGACAGCAAGGTGTGCAACATGCTGACCATGCAGGAGTTCCACCGGCGGTACCACGAGGAGACCGGCATCACCTTCTCCTCGCTCTACCCCGGCTGCATCGCCACCACGGGGCTGTTCCGGGAGCACATCCCGCTGTTCCGCACGCTC…
BS00009444	GAAGGTGACCAAGTTCATGCTATCTCTCCTTCTGTACCTCTCCAT	GAAGGTCGGAGTCAACGGATTCTCTCCTTCTGTACCTCTCCAG	CACTGATATGGAGGACAAGAAGCAGAA	AAGCAGAAGGCCGTGTGT[A/C]TGGAGAGGTACAGAAGGAGAGATGAAGACGAAACAAGCAGCTTATCTGATGTTGATGCTGAGAGGGAGGAGGAATGTGGGATCTGCATGGAGATGAACAGCAAAGTTGTGTTGCCCAACTGCACACATGCGATGTGTCTCAGATGCTATCAGGACTGGAACTCGAGGTCACAGTCCTGCCCATTCTGCCGCGACAACTTGAAGAAGACTGACCCTGGTGACTTGTGGATTTACGTCGAGGACGATGACGTGGTCGACATGGAGACGGTATCAAGAGAGAACCTCAGACGGCTGTTCATGTACATAAACAAGCTCCCTCTGATCGTGCCTGATGTCATCTTCAGTGTCTATGATTCCCACATAAAATGAATGGCGCG…
BS00009730	GAAGGTGACCAAGTTCATGCTATACGTTGAAGGGTATGACACT	GAAGGTCGGAGTCAACGGATTCTATACGTTGAAGGGTATGACACC	AGGACTCGACTTTTCAAGATTGTGAACTT	TTTTTTTGCGATATATTACTGCAAGAATGCTGATATTACACATCAAGACACAGAAGTCTTCAGAGATTCAGGCAAGAATATTCATGCTGATATTACACATGCCAATAGGGAGCCATGTTGATATTACACATCAAGACACTGATTGCTACTACGGAAACTCACTTACTTCAATACATATGCAAGCCTTAATCGATGGAACAACAGGCCATTCAACCTCTACTATTTTCCTATCAAGTAGAAGGTACTGATCTACATGCAACCTGTGTCCTCCAAGCTTCAAGTTGCCTTTGACATGTATACGACATCCGACGGGAAGACCCAAAACATGTCTAAGTAAAGGGACTTCAAATTTTTTCTGACCGACAGGATATAGAAGGACTCGACTTTTCAAGATTGTGA…
BS00009817	GAAGGTGACCAAGTTCATGCTAACCATTGGTGCATTGACGGCC	GAAGGTCGGAGTCAACGGATTGAACCATTGGTGCATTGACGGCT	TGAAGCTGTCACTGGAGCTCTGAAA	CGACCTGCCTGCACAGGATCAGGCTGCCCTCCATGCTCACGTCCACCTCGAACGCTCCGACCTTGGTAAGGTGAGGGATGCCGTCCTTCACCCGCCCCTCCACCGTGACCAGTCCGGAGTCGCATATCGCACTGGGGAATTTGGACTCCACATTGGCTATCTGAACCTGAATGTACTCGAGAGGTGTCTCGGGTGAGCCATCCATCACGATTTTCTCCTCGCTGACACGGATGCCCCTCTGCTTCGCGGTAAAGTCGGCGTTGACCAGATTGACGAAAACGTCGGAGATTGGTTCGATCACACCCTTGGTGATCATTGCACGGAGAAGTCTCGTGTCAAGATCATCGGGAGCCCTTGCAGATGCATAGGTCACCTTCACAGACTTGATACCGCCACCAC…
BS00011169	GAAGGTGACCAAGTTCATGCTAGAACAACACGATGCTAATAATAGTAGAT	GAAGGTCGGAGTCAACGGATTGAACAACACGATGCTAATAATAGTAGAC	CAGGCTGTGAAAGGAAGGAAGAACAA	GTGCACGGAGCGTATTCGTCAGGTATCGACGCTGCAGAGGACTGCCGAAGGCGCCTCTCGACGCAGCTCGGTATCTCCGACCTGTTCCAGGTGGGGAAGATTGTGATGAGGGAGGAGATGACTGAAGTCATGGTCCCCCTCCAGATATCCAGGCTGTGAAAGAAAGGAAGGAAGAACAAACCT[A/G]TCTACTATTATTAGCATCGTGTTGTTCTGTTAACATCGTAGCTGTAATTTACCTCCTAAACTGTACAACTTCGCAGCGTCTGATCTTTGATGTATCTCTGAATAACATGCGGACTTTCCCTCTGATT
BS00011271	GAAGGTGACCAAGTTCATGCTAAGGCCCAGTATTTGCTTCGTGTT	GAAGGTCGGAGTCAACGGATTGGCCCAGTATTTGCTTCGTGTC	CCTGGACATCGTTGTTATTCCCCAT	TTCTTGCCGAGCTCGTCTGGGTCATGCCAGGCTTCTCCCGAGCCGCCGTCTGGCTGTGGGAGTCGTCTGCCAAAGAATGGGTCTTGAAGCCCGGCTGCCTGCCCCTTCCACCCAACATAGCCATGTATTTCTCCATTCACTCGTGCTTCTCTTATCGGGGCTCTACCTTCTGCTGGGTGGATCTCCACCAAGGCATGGTGCTCTGTGATCTGCACCAAGGCTGCAAGTTGAGCTTCATTGAGTTGCCCCAAGGACGTCCAAACTATGATGCCTCCGACTATCCAGGCGGCCTCTGTGCTGAGGAGTTCCGTTCCGTGGCCTGTGTTCGTGGCTCCATCAAGTTCCTTGCCTTCAATAAATTTGTTGAACGCAAGCCCGGCGAAGAATATGGACTGACCG…
BS00011865	GAAGGTGACCAAGTTCATGCTTCAGCTCTCAGGATACAACAGAC	GAAGGTCGGAGTCAACGGATTCAGCTCTCAGGATACAACAGAG	TTCGGTTTATGCATGACCCAAATGCAAA	TATGCTATCTTCCATCCTGAAGGACCCCTCTAATCAGAAACATATAAGTGGTCGCTATATCCTTGCTACAAACCGCACTGATGTGTGGATGGGCCCTTCTCAGGTGATAACAGACAAGTTAAAGCTACACACTACTTACAGAGTCTCTGCCTGGGTACGAGCTGGCTCTGGAGGACATGGCCGTCACCATGTCAATGTTTGTCTTGGTGTAGATGACCAATGGGTTAATGGTGGGCAAATAGAAGCTGATGGGGATCAATGGTATGAAATCAAAGGAGCATTCAAGCTTGAAAAGAAGCCATCTAAAGTTATTGCATATGTTCAGGGTCCCCCTCCGGGTGTTGATATCCGAGTCATGGGTCTCCAAATTTATCCAGTTGATAGGAAAGCACGTTTTGA…
BS00012210	GAAGGTGACCAAGTTCATGCTCCTATCTGATATTGTCAACGGGAC	GAAGGTCGGAGTCAACGGATTCCCTATCTGATATTGTCAACGGGAA	ACTGTATAGGAGCAATCGATGGAATTCAT	GACCGACGGCGCTCATCTGCGGTGGCCGGTGACTTCGCCGGATGTGAATNNNNNNNTCCCGGTCCCCGTAGCCACGCGCCCTTGCCCTCTGTCCGCCTCGTACCCTGCGCCCTCCCTGCTTGCCGGCGACGGCTTGGGCAGCCTCTGCTCCGTCGCCAATCCTCAGTGATTTTTGGCAAAATGGATCCTGAAGATCTCAGTGACTCGGAGGAAGAAGATGATGAGATGATGCTACTCATTTTGCCAGCTTTATATCTGGCTTCTGCTGGGTACGAGGCAAAACGTACACGATATCGCAGTGGCGCAGAATGGATATGCGAAGTTCTTGAAGACGAACGAGGTCAGGGCTATCCGAAACTTTGGATTGAACCTCATGTTCTCCGTGAATTTTCACAGTAT…
BS00016412	GAAGGTGACCAAGTTCATGCTGTTTATAACATTGCCCTGCACTTCC	GAAGGTCGGAGTCAACGGATTGTTTATAACATTGCCCTGCACTTCG	ATGAAGCAGTTGAGGATCCTAAGTTGAAA	TGGTGATGGCCTACGCAAGGTCCTATAATCTTCCGGTGATCACCACACGAGGTAACAATGTGTATGGGCCAAACCAGTTCCCCGAGAAGCTCATCCCAAATTTGCTCTCCTGGCAATGAGAGGCCTGCCACTCCCGGTTTATGGGAATGGCTCGAATGCCAGGAGCTACTTGTACTGTGAGGATGTCGCAGAAGCCTTTGATGTGTTCTTCACAGAGGAGAGGTTGGGCATGTGTATAACATCGCCGCGGCTAAGGAGAGGGGAGTGGTGGATGTGGCCAGGGACATATGTGAGATTCTTGGGGTGGACCCTGAGAAGGCCATCAAGTTCGTGGAGGACAGGCCGTTCAATGACCAAAGGTACTTTGTGGACGGTGAGAAGATGAGGAGGCTGGGGTGG…
BS00021788	GAAGGTGACCAAGTTCATGCTCATTAAAACTAATTGTTGGTCAAAGCACC	GAAGGTCGGAGTCAACGGATTCATTAAAACTAATTGTTGGTCAAAGCACG	CTCCCTCCTTTTTCAAATTATAAGGCATAT	CCTCCTCAAATCTGCTAGTGTAAATTCTAGTCTTCTAATTGATGTTTCCAAACGACAACAGTTTCTACCACTAAGGATAAAGAGCAGAAATATCTTGAGATACCTTCCGTCTCAACATCTCTCTTTCTTCCTTTGTCCAGTCAGAAGTCATGTCAATAATGCTCTGTAATGATTYGTCGTCATACAACAACCCAACCTGCAGAGAAGGACAAATCAGATGCAAAGCTGATTCTGAGTTTTGCAACGAAATGGAAGTTACTTGTTCCATTTCAAAATATAAGGCGTATTTTGACTGTAATCTCGTATAATATTTAGTTATGGTTACAAGATCAGTCATAAGATGTGCTTTTGRATATGATGGATCCAATCATGTTGTCTATTTAATGTAACATAAACCAC…
BS00022318	GAAGGTGACCAAGTTCATGCTCTCCCTGCAGCTCCAATTCA	GAAGGTCGGAGTCAACGGATTCTCCCTGCAGCTCCAATTCG	CGGGAGATGAGGAGGATGTGCTA	ATATGATCCTCACGTGATGGACCCTGTACTTCCTCAACGCTAGGCGCTGGCGCGCCGGCCCAAATTTGGGCCGGTCACACCCGGTACGTTCGATAAAATCCCTTTTAGTCGTCAGATTCAGGTCGCTTTCGTCCCCATCATACCGTTTCTACCCTGCAAATCATGCGAGCACGCATGGCAAGCGCCAGCGCCATGGACGAGCGACCTAACCCGCTGGATCTCCGCCGCTAGTCGGATCTCCATCGCTCCACGCCTCTCCCTGCAGCTCCAATTC[A/G]CCGGCGTAGCACATCCTCCTCATCTCCCGTTGTTCCAGCACCACTCCTCGCCGAATGCAGCTCATCCAAACATCGTTTCCAGCAACTCGCGTAGGCACCACCCATCATAGCACGACATCG…
BS00023039	GAAGGTGACCAAGTTCATGCTAACGCGACAAACCACGGAGCT	GAAGGTCGGAGTCAACGGATTAACGCGACAAACCACGGAGCA	GATCGATCATCGGTAGCTCAGTAGTT	TCTGATCTGGTCTGCTACCCCCTTCCCCGGACCCCGGCCGCGGTGGTTTAATTAGCAGCGAAGAAGATGGGCGACAACCTGATGGAGAAGGTGACGGCGCTGAGCGAGCAGCTGAAGATCACCGGGACGGAGGTCGGCAAGAAGATGACGGCCGGCATGAGCTCCATGAGCTTCAAGATGAGGGAGCTCTTCCTGGGGCAGACTCCGGCCGACAAGGTCGTCGAGGACGCCACCTCCGAGACCCTGGAGGGGCCCGACTGGGCCATGAACCTGGAGATCTGCGACCTCATCAACGCCGGGAAGGTGAACAGCGTGGATCTGGTCCGCGGGGTCAAGAAGCGGCTCGTGCTCAAGGATGCGAGGGTTCAGTTCCTCACCCTGTCCCTTCTCGAGACCGTC…
BS00023141	GAAGGTGACCAAGTTCATGCTAGAATTTTGGTGTGCGCCTGAAG	GAAGGTCGGAGTCAACGGATTGTAGAATTTTGGTGTGCGCCTGAAT	AACACCACCTCTACGTACTACCGAA	CTTCCACTCCGCCGCAACCCCTTCCTCAACATTCTTGCTCGTCGTTTCCTCCGCCTTCTCTCTCCTCAGGCAGGCGCTCTCCCTCCCCTCCTGGTCCTGGTGCCGCGACTCTTCTGAACCCTAAACCGCAGATCCCCGCACGGCAGGAGCGGGAGTTCCTCCAGCAATCATGAGTCGCCACCCGAGCACTAAGTGGGCGCAGAGGCTGGACAAGGTTTACTTGACGATTGAGCTGCCCGACGCAAAGGATGTGAAGCTCAACCTGAGGCCTGATGGCCATTTCAACTTCTCAGCAAAGGCCCCTGCTGATGACATGCAGTATGAGCTTGACCTTGAGCTCTTTGATGCTGTCAGTGTTGAGGAGAGCCAAGCGGCTGTTGCCCCGAGGACTATATGCTA…
BS00023317	GAAGGTGACCAAGTTCATGCTCGGCGTGAAGCACGCGGC	GAAGGTCGGAGTCAACGGATTCGGCGTGAAGCACGCGGT	CTCTGCGGCGCGGCGTCAT	AGGTGTCGTGAGGAGAGCAAATCTGGCAAATGGCAATAGAGCAGCATGCAAGCAAAGTGTACACTCGTGCTATGTTTTGGAGCCCCGTCGAAAGGTTTGGAGGCCCAGGAAAGTAGTGTTGGGGCGTCCGTCGGCGTGAATGCGCTTCAATGACTAGCACCACCGGAGTAGCAGAGAGGTGTAGGGAGGCCGTCGAACAGCCGGGAGAAAGCACCACACGAGGGTCTGAGCAAGCATACCAGGTTTTGCAGCATCTGCCCCCGTGAAGGCCACAAGCCGACGACATGCCCTGATCGTGGAGATGCACCTAAACAGCCCCGCAAACCCGGAAAGTGCAAGAACTGTTGAATGGAAAGGCGCCGCAGGAACACGTGCACACGCCTACTGGGTGGTGCACAT…
BS00024921	GAAGGTGACCAAGTTCATGCTGAAATAGGTTCACAACAAGCGCACA	GAAGGTCGGAGTCAACGGATTAAATAGGTTCACAACAAGCGCACG	CATTACTTCTTTGAACTGTGTGCTGCTAA	GAATCACAAATCAAATCTTTTATTTAACAGCCACAGCTGAAATAGGTTCACAACAAGCGCAC[A/G]CAAAATTAGCAGCACACAGTTCAAAGAAGTAATGCGAAAAAGTAGCTTGAATACGAAAACACACTCACTTTCAGTCTTATAAAAACCACAAATCGTAGGAAATATTATCACACTTGACAAGCAAATGCACACAATGACAGGAACAGTAGGAGAGTAGCAAACACAGGCAGTAACAACCGAAAATCTGCTCAGTAACAACACCCTACTGGAGGTGGCACAAACAGAAAATGGTGCGCAGTATATATAGTGCGTCTTGAAAAAGCAGAGGAAACCCAGACAGTATGCATGTTCAGCAAGCAGAGGAAACCCGGACAGTATGCATGTTCAGCAAG…
BS00031200	GAAGGTGACCAAGTTCATGCTGTTCAGCAAGGTGGCTACATCC	GAAGGTCGGAGTCAACGGATTAGTTCAGCAAGGTGGCTACATCT	GTGGACGATCAATGCTTCCTGGAAA	GGAGAAATAATGTGGCCATGTCTCAAGCAAAATAAATATCGTGAGCAGTGGAACATGTATATTGTTTATGGTTACTACAACCCAGTCTAGCAGTTTTGCTGGATTGTACCTGGTTGGCAGACAGGCGTGTCTGCGAACATAAACATCATAGATACAACACGATTACAAGCAAAATAAATGTCAGCATCTCTAGCATACACTGTTCCCAGTATAGTCATGCATGCTTATTTCCAGCTGTTCTAGTAGATTTACAAAGGCTCTGGCAGAAAAGTATAGCTCATTTCTGGCGTTAGCGAGGCCTGGTCCATGAGCTTAACCCACGAATTATGCCATATATCCATCAGCTGCAAAGAAAGGAAGTGACTTCAGTGGCATAACCTGCTCCTCGGCGTTCTCCAG…
BS00045900	GAAGGTGACCAAGTTCATGCTGAAGGACAATCCGCATGTCCGAA	GAAGGTCGGAGTCAACGGATTAAGGACAATCCGCATGTCCGAG	GCTGCAAATATCAATGTTCTCTATGCGTT	AATTCCAATTAAGTGGATGCTCTTCAGGTCAGATTTCGAAGAGAAATTGTCCACAGAAGATCTGCATCGGACTGCACAGTAACTTTATCTGAATCCACAATGTTGGATGTGCTTATCATGCTCCCAAATCTCATCTCTGCATCACTCAGGTTCCACTTGAGGCCAGTGGTTGTAGTGCTTGTAGATGGTGCTCCAATAGGAAAAATTCCACAATGTGGTCCTTCTACAGACGACTCAATATAGATCTCATGGTGATGCGTTTTGGGAAGAAGTTGGATCAAGCAATCATCGGACAGAAGGACAATCCGCATGTCCGA[A/G]AACGCATAGAGAACATTGATATTTGCAGCCTCATGATCAAACCTTCCAAGTGCTCCAGTAACAAGAACACAAAGATT…
BS00064197	GAAGGTGACCAAGTTCATGCTAAAGTTAGTAAGAACTTTGTCCAAGGAA	GAAGGTCGGAGTCAACGGATTAAGTTAGTAAGAACTTTGTCCAAGGAG	GCAATTCTTTCATCCTAGATCTCCTACTT	ATTAGTGGACCAGAAAAGTATTGAGTGCAACTCACTAAGCTCAAAGCAGTTACAAATACTAAAGTTAGTAAGAACTTTGTCCAAGGA[A/G]GATAAAGTAGGAGATCTAGGATGAAAGAATTGCAAAATTTGAGAGGTCAAACAGTCATATCTTATATGTCCAGTGAAGGGAAAAAATAGAGCAAAATATCAGGATATTTGATTGCATTCCAAAGAATCATGTAGAACAACACATGCAATCAAAATTCTCATGAACTGAGGAGAGGGTTCTGACCTCAAGTGCAACTTGTGTTGCCCTTTCAGCAGCAAAG
BS00081682	GAAGGTGACCAAGTTCATGCTAGCCGTCGTACTTGCTCTGCAT	GAAGGTCGGAGTCAACGGATTGCCGTCGTACTTGCTCTGCAC	GGAGGAGGTGATTGTAGCGACCAA	GCTGGAGCACGCGAGGAGCCCAACTTCGACCTCAAGTCGTACCTGGCGGACTCGTACCTGCACCCAGTGTTCAAGAGCGACGACGTCGACAAGTTCTACGTCGCCGAGGACCCTGGCGCGGAGGAGGTGATTGTAGCGACCAAGCGGCAGTCGAGGAGGACCACGCCC[A/G]TGCAGAGCAAGTACGACGGCTCCGACAGGCTCTCCGTGCCGGACTCCATACCCGAAAGGTAGCACTTGCTCTTGCCGGCAAGCTTGCTAGCCGCCATGGGAGGAGTGCATATTGGTTCTTTAGGCTGTTAGTGTGTACAGAGAGAGACAGCGAGGGGGGAATGGAATTCTGCTCGATGATGGATGGATGTCACACGGCTGGGGATGTTGGCTGCACTTGCTTGCAG…
BS00097307	GAAGGTGACCAAGTTCATGCTGCCAGCAGTAGCGAGCATTCT	GAAGGTCGGAGTCAACGGATTGCCAGCAGTAGCGAGCATTCA	TCTGCGACTTGTTGATATGGTTCAGATTT	AATTATCTGCCTCAATTTGCCAAGTTTTTCGGGAGGATTCAATCCCTGGGGAACCCCTGGCACGAGGAAGAAACAAGACAGGGACCTGACTGCGCCTTATGTTGATGATGGACTCATTGAGGTTGTCGGCTTTCGTGATGCTTGGCACGGTCTCGTATTGCTGGCCCCTAATGGACACGGGACTCGTCTAGCACAGGCTCATAGAATCCGGTTCGAGTTCCACAAAGGAGCAGCCGACCACACGTTCATGAGGGTCGACGGTGAGCCATGGAAGCAGCCACTCCCCAGCAACGACGAGACTGTCGTCGTCGAGATCTCCCACCTCCGTCAGGTCACCATGCTCGCCAACGGCCACTGCAAGTCGAAGAGCGTCGAGGAGCCCGCGACTCCATCAAGCCA…
wri64	GAAGGTGACCAAGTTCATGCTGACAAGTGCGGCAACAAAAGCA	GAAGGTCGGAGTCAACGGATTGACAAGTGCGGCAACAAAAGCG	TGTGATTCTGTTGCAAAACTAACGAGAACAT	ACAAGGACAAATCCACTGCAGGGGACAAGTGCGGCAACAAAAGC[A/G]GATGTTCTCGTTAGTTTTGCAACAGAATCACATAA
wri65	GAAGGTGACCAAGTTCATGCTGGCCCCATCAACATTAATTTTTACTGCATCG	GAAGGTCGGAGTCAACGGATTGGCCCCATCAACATTAATTTTTACTGCATCA	TTCATAAGTGGATCGCACCGGGC	TGCAGCCGCCCCTGTCTTGCCGTTGCGGGATATGGCCCCATCAACATTAATTTTTACTGCATC[A/G]GCGCCCGGTGCGATCCACTTATGAACTCGCTGCACAGGAGCTCTAGTATTGG
wri66	GAAGGTGACCAAGTTCATGCTCTCCTGCAGGATGAAATGTCGTCG	GAAGGTCGGAGTCAACGGATTCCTCTGCAGGATGAAATGTCGTCA	TAGGCTCGACGGCGCTTGGA	TATTTGCTAACTTAACTCGACTCCTGCAGGATGAAATGTCGTC[A/G]TTCCAAGCGCCGTCGAGCCTACTGACTGATCAGGCCAGCCCCAACGTGAGC
wri67	GAAGGTGACCAAGTTCATGCTTCCCACACCACCGCCACG	GAAGGTCGGAGTCAACGGATTTCCCACACCACCGCCACA	GAGCGGTGGTGTGGTTGCCTG	TCAGCATGACTGCTGCTGCAGCTCCCACACCACCGCCAC[A/G]CAGGCAACCACACCACCGCTCTAGCCCATGCCGAGATCGGAAGAG
wri68	GAAGGTGACCAAGTTCATGCTAGGTCGTCGTGCTCGACCC	GAAGGTCGGAGTCAACGGATTGAGGTCGTCGTGCTCGACCT	GGAGCTTCTTCTTCTTCTTCTTCATGTT	TGCAGGGACATGGACAACATGGAGGTCGTCGTGCTCGACCYCGACAGAAACAACATGAAGAAGAAGAAGAAGAAGCTCCCCCGG
wri69	GAAGGTGACCAAGTTCATGCTGACTGAGGAGATCTCGTCCAG	GAAGGTCGGAGTCAACGGATTCTGACTGAGGAGATCTCGTCCAACCAGAGGTACCTGGGCCTCC	GGCCAACGATTATTAGATTTTACAGGACAT	AGCGCTACTCCTCGAGACAGGGATATCGAGAGGGAGTTAAATGAGCTGCGGGAGAAGGCCAACGATTATTAGATTTTACAGGACATGTCCGTGCACCGGG[C/T]TGGACGAGATCTCCTCAGTCAGAGAACCCCAGAAGAGAGTATAGCCTGCAAATTTGTCCAATGCGCCTTTGAACCGTCAGTGCATGTTTTCTTTTGTGGT
wri70	GAAGGTGACCAAGTTCATGCTAGATGAAACTGGCGCAAGCCCA	GAAGGTCGGAGTCAACGGATTGATGAAACTGGCGCAAGCCCG	TCAGCAGTCCATGCTCTTGTCCAAA	ATGCTCAACACCCTTGATGGTGTCCGAGATGAAACTGGCGCAAGCCC[A/G]ACTGCCTGGGCTGTTTGGACAAGAGCATGGACTGCTGAAGAAAACAGGCA
wri71	GAAGGTGACCAAGTTCATGCTCACGCACCCTGGAATCCCT	GAAGGTCGGAGTCAACGGATTCACGCACCCTGGAATCCCC	TCTCCCCAATCAAAGAAATGATCGTAGAA	TTGAAAATCATGACACAGGGTCAACTCAGGGCCATTGGCCATTTCCATCTGACCATGTCATGGAGGGATATGCTTATATACTCACGCACCCTGGAATCCC[T/C]ACAGTGTTCTACGATCATTTCTTTGATTGGGGAGATTCTTTCCACGATGAAATAGCAAAACTGATGGAGATTAGGAAATCCCAAGACATACATAGTCGTT
wri72	GAAGGTGACCAAGTTCATGCTGAAACATCACTAGCTAGGATAATTAAT	GAAGGTCGGAGTCAACGGATTGAAACATCACTAGCTAGGATAATTAAG	CCACCAGGCAATGATCGATGATGAT	TGCAGCAACAGCAGCCTCACCAATCACCAACAATCCACCAGGCAATGATCGATGATGATTCTTT[A/C]TTAATTATCCTAGCTAGTGATGTTTC
wri73	GAAGGTGACCAAGTTCATGCTCATGTGCCTGCGCGGAATTAAG	GAAGGTCGGAGTCAACGGATTGCATGTGCCTGCGCGGAATTAAA	CGCAGCAGCACAGTTCCCGAT	TGCAGCCGCAGCAGCACAGTTCCCGAT[C/T]TTAATTCCGCGCAGGCACATGCGGGGCCGACGCGGAAGGGG
wri74	GAAGGTGACCAAGTTCATGCTATGTGTCAAAAAAACTTGACACGCTG	GAAGGTCGGAGTCAACGGATTCATGTGTCAAAAAAACTTGACACGCTT	GCAGGTTAGTTGACACAGAAGCTACAA	AGCAAGCAAACTGCAGGTTAGTTGACACAGAAGCTACAAMAGCGTGTCAAGTTTTTTTGACACATGATTGAAACA
wri75	GAAGGTGACCAAGTTCATGCTGCAGTGCACTGCATCATGCAA	GAAGGTCGGAGTCAACGGATTGCAGTGCACTGCATCATGCAG	TAATGCAGGAATAACCAGACGAACTGAA	TGCAGTGCACTGCATCATGCA[A/G]CATCACTTCAGTTCGTCTGGTTATTCCTGCATTACATTATACTAGTA
wri76	GAAGGTGACCAAGTTCATGCTGGCGCCTGCAGCAGCAAATAA	GAAGGTCGGAGTCAACGGATTGGCGCCTGCAGCAGCAAATAG	GACGCAGAATGCGTGAAAGGCAAAT	AATACATGTTAACGGGCGCCTGCAGCAGCAAATARGATTTGCCTTTCACGCATTCTGCGTCAAAAAGACGTCCATTCGCATAGG
wri77	GAAGGTGACCAAGTTCATGCTGGTGACCAACTGATCATGTTGTG	GAAGGTCGGAGTCAACGGATTGTGGTGACCAACTGATCATGTTGTA	CTTTCGGGCGCACTGCGATGAA	TGCAGCACACGGTTCCTTCTTTCGGGCGCACTGCGATGAAGTGCTCCTGGCCGCCTCCTGCTGCGG[C/T]ACAACATGATCAGTTGGTCACCACCGGCACA
wri78	GAAGGTGACCAAGTTCATGCTGCGAAACACCTGAGCAATCTCC	GAAGGTCGGAGTCAACGGATTAAAGCGAAACACCTGAGCAATCTCT	CCGGAGTCGTCAAGTTTGCAGGTT	TGCAGCTCGGCAGCAAAGCGAAACACCTGAGCAATCTCYGCAACCTGCAAACTTGACGACTCCGGTACCGGCAGAGCAGGGCACTCC
wri79	GAAGGTGACCAAGTTCATGCTGGTAATAAATAAATCTAAGAAAACTGCAGCA	GAAGGTCGGAGTCAACGGATTGTAATAAATAAATCTAAGAAAACTGCAGCG	CTCGGTGACGCAGTTGGCACAA	ACCCGTGGTAATAAATAAATCTAAGAAAACTGCAGCRGTCGTTCTTTTGTGCCAACTGCGTCACCGAGCGCGTCGTGGTCTTCTACTCCACTAA
wri80	GAAGGTGACCAAGTTCATGCTCCCCATCAACATTAATTTTTACTGCATCA	GAAGGTCGGAGTCAACGGATTCCCATCAACATTAATTTTTACTGCATCG	CTGTGCAGCGAGTTCATAAGTGGAT	TGCAGCCGCCCCTGTCTTGCCGTTGCGGGATATGGCCCCATCAACATTAATTTTTACTGCATC[A/G]GCGCCCGGTGCGATCCACTTATGAACTCGCTGCACAGGAGCT
wri81	GAAGGTGACCAAGTTCATGCTGGACAAGTGCGGCAACAAAAGCA	GAAGGTCGGAGTCAACGGATTGACAAGTGCGGCAACAAAAGCG	GTGATTCTGTTGCAAAACTAACGAGAACAT	AAGGACAAATCCACTGCAGGGGACAAGTGCGGCAACAAAAGC[A/G]GATGTTCTCGTTAGTTTTGCAACAGAATCACATAACCAGAGGTACCTGGGCCTCCCGG
wri82	GAAGGTGACCAAGTTCATGCTCGATGAGAGGGAGGGGGTCTT	GAAGGTCGGAGTCAACGGATTCGATGAGAGGGAGGGGGTCTA	ATTTGTCTTCCTTACGAGTGCGTACAAA	TGCAGCCGTCCAATTGACGCATTTGTCTTCCTTACGAGTGCGTACAAAAAWAGACCCCCTCCCTCTCATCGCGCCCTTCATCTTGCGGT
wri83	GAAGGTGACCAAGTTCATGCTAGGAGCGAGGTCCACTTCTGTT	GAAGGTCGGAGTCAACGGATTGGAGCGAGGTCCACTTCTGTC	CCCAATGGAACACTCTTTCAGCACAT	GGTATAGCAGCTGTGGAATGGAGATAGGCAAGTGCTTCTGCTGTTTCTGCAGCTATCCTTAAGGCATCCTCCCATGTTAAGGAGCGAGGTCCACTTCTGT[T/C]GTGGATGTGCTGAAAGAGTGTTCCATTGGGTATGAATTCATACACCAGCAAGGGAACTTCTATCTCTAGACAACATCCCAAAAGCTTGACAACATTTGGG
wri84	GAAGGTGACCAAGTTCATGCTGACTGGGCTTATCACATCTGGCT	GAAGGTCGGAGTCAACGGATTACTGGGCTTATCACATCTGGCC	CAGACGAATTCAGTGGTCCAGAAGTA	GTCATCTGGTCCCCAGTCTGGAGGTGTGACCCCAATGGCTCGCCAGAATTCCGGCCCTCTCCCTCCAATGCTTCCTACGACTGGGCTTATCACATCTGGC[T/C]CTGTTACTTCTGGACCACTGAATTCGTCTGGTGCCCCCAAGAAGGAAAGTATCTGGATCTCTTGATCCTGCTGCATCGATGAAGGCGCGGGCCACATCGC
wri85	GAAGGTGACCAAGTTCATGCTAGACCTCTTTAAATCATGGCTATCT	GAAGGTCGGAGTCAACGGATTAGACCTCTTTAAATCATGGCTATCC	GTACGGTCGACACAGAGCTAGATAT	ATTCAGATAGGTATGACCCAAATTCAAACAGATATAGTGATGATGAAAACAGGGACCGGAAGAGGCATGAAGAGTACGGTCGACACAGAGCTAGATATTC[A/G]GATAGCCATGATTTAAAGAGGTCTAGATATGATGACTCTTATAATCACTCGAGGAGGGATTACGAAGAGCGCTATTCTAGAGATGAGCACAGAGACAGGA
wri86	GAAGGTGACCAAGTTCATGCTCGCACCTCGGCGTCTCGT	GAAGGTCGGAGTCAACGGATTCGCACCTCGGCGTCTCGC	CTTGTCTGCAGTGGCATGCGCAT	GCGGAAGGGATCCGGACTTGTCTGCAGTGGCATGCGCATGRCGAGACGCCGAGGTGCGCTGCCACCGTCGAATCTCGGAACGCGAT
wri87	GAAGGTGACCAAGTTCATGCTCCTCGCTGCAGAAGGGCA	GAAGGTCGGAGTCAACGGATTCCTCGCTGCAGAAGGGCG	CGCGACAGCGACGTCTTCATGTA	GCTCGTGGCGGCACTCCTCGCTGCAGAAGGGCRTGTCCCCTCTGTACATGAAGACGTCGCTGTCGCGCACCAGCCGCTTGGCACA
wri88	GAAGGTGACCAAGTTCATGCTGGCAGAACCTCAACCTGCAGC	GAAGGTCGGAGTCAACGGATTAGGCAGAACCTCAACCTGCAGT	CCTGTGTTGAAGCTGGGATAAGTGAA	CCCACCCCTAGGCAGAACCTCAACCTGCAGYTGCTTGCAGTTCACTTATCCCAGCTTCAACACAGGCAACAGGGATGATTTCAGCTTCA
wri89	GAAGGTGACCAAGTTCATGCTGTTGGGGTTGAGTTGAGCTGCT	GAAGGTCGGAGTCAACGGATTGGGGTTGAGTTGAGCTGCC	GGATCCCTTCCTCCCTCCGAA	ATGGGGGTCCGGTCTGTCACAGCGACGGGATGARSKGACGCTGCACGGATCTCAGAGAGGAACCGGATCCCTTCCTCCCTCCGAACGGCAGCTC[A/G]GCAGCTCAACTCAACCCCAACTCAACCCAGCCCAGCCGTCGTCGACCCTAGAGAATCTGCGAGGAGCAGCAGCGGAGAAGAAGAAGGAGACGGTGGTCTC
wri90	GAAGGTGACCAAGTTCATGCTCAGAGCATAGAGATAGTCACAACCAT	GAAGGTCGGAGTCAACGGATTAGAGCATAGAGATAGTCACAACCAC	TGGATTGTCTCACCAAAATTAGGCAACAA	CATTGTTCTGCCTTAACTGTTTCACTAGATCCCTGGTGTACACATCTATGTGCTTGTGTGAGGGCCAATGGATTGTCTCACCAAAATTAGGCAACAACGA[A/G]TGGTTGTGACTATCTCTATGCTCTGCAATGTACCATCCRTTTTCCTCCGCTCGTAGCAACCTTATTAGAGCGGGGCACTCGCAACGACAAGACCTGGTGT
wri91	GAAGGTGACCAAGTTCATGCTACCGCTGCAGGTATTTCAGTCC	GAAGGTCGGAGTCAACGGATTCACCGCTGCAGGTATTTCAGTCT	GGAAAAAGCAGCGCATACATGTCCAT	TGAGATTCCCACCGCTGCAGGTATTTCAGTCYGTATATGGACATGTATGCGCTGCTTTTTCCCACGTCGTGGCCCACCC
wri92	GAAGGTGACCAAGTTCATGCTCACCCTGGAGCCGTGGTG	GAAGGTCGGAGTCAACGGATTGCACCCTGGAGCCGTGGTA	CTCTGCAGCTCTGGCGGGCTA	TCCAGCCGTCTCCAGGCTCCAGCCGCCTCTGCAGCTCTGGCGGGCTACAGCCGTCG[C/T]ACCACGGCTCCAGGGTGCTCCGTTCGCCTGACCTCCTCCTTGCT
wri93	GAAGGTGACCAAGTTCATGCTGCAGTAGCAATCACAGGCCATA	GAAGGTCGGAGTCAACGGATTGCAGTAGCAATCACAGGCCATT	CAACCTCTCTCGTATCGCTGAAAGAT	GACTCGACTTGAGAGCTACTACAGTACAGCTGCAGTAGCAATCACAGGCCAT[A/T]CCCCATCTTTCAGCGATACGAGAGAGGTTGGGGTGGAAATCAAGGGG
wri94	GAAGGTGACCAAGTTCATGCTGAGGATGTCGGACTGGGGGT	GAAGGTCGGAGTCAACGGATTAGGATGTCGGACTGGGGGC	CACGAACAGCACCACCGCGAT	CAGCAGCCCCGGCGACAGCAGCACGAACAGCACCACCGCGATCACCACCG[A/G]CCCCCAGTCCGACATCCTCCCTCTCCCCTCCCCTTCCTCTTCTCCGGCGC
wri95	GAAGGTGACCAAGTTCATGCTCATCATTTCAGCTACTATTTAATCTATATTCT	GAAGGTCGGAGTCAACGGATTCATCATTTCAGCTACTATTTAATCTATATTCC	GTCTGGTCTACATCTTCCATTTGAGTTA	TTTATCAGATCTTTGGCTGAGGTCTGGTCTACATCTTCCATTTGAGTTAC[A/G]GAATATAGATTAAATAGTAGCTGAAATGATGCACAAAGAAGAATTGTACA
wri96	GAAGGTGACCAAGTTCATGCTAAATCTATAACCGAAGCAAGACTAGC	GAAGGTCGGAGTCAACGGATTCAAATCTATAACCGAAGCAAGACTAGT	TTGGCTGGTGAAGGTGAGGAAGAAA	TGCAGCTCTCAAACATTCCACTTCTAAAAAGGCTCAAATCTATAACCGAAGCAAGACTAG[C/T]TGCTCTACATATTCTTTTTCTTCCTCACCTTCACCAGCCAAACCCTTCTGTTCCAGTGA
wri97	GAAGGTGACCAAGTTCATGCTGCAACGGTGTGAGCTCCG	GAAGGTCGGAGTCAACGGATTACTGCAACGGTGTGAGCTCCA	GCCATCTCCACAACTACATCCTCAT	TGCACTGGCCGAGGCCAGCGGCGTCTGCAGCGCCATCTCCACAACTACATCCTCAT[C/T]GGAGCTCACACCGTTGCAGTCAAGACCACGCGATGCCGTGACAGAAGCGTCCAGCAGAG
wri98	GAAGGTGACCAAGTTCATGCTCAGAGGAAGGATTGCCATGGTC	GAAGGTCGGAGTCAACGGATTGCAGAGGAAGGATTGCCATGGTT	CGTTGGTGGTGAAACTCTGTTTCCTA	TTCCATTCCTACTAGGACACTGCAGGTAGCAGAGGAAGGATTGCCATGGT[C/T]GATGTAGTAGGAAACAGAGTTTCACCACCAACGTTGGTATCTCCCATGGTTGCTACTGG
wri99	GAAGGTGACCAAGTTCATGCTACCTCTTCCCACTCCACTTCC	GAAGGTCGGAGTCAACGGATTCTACCTCTTCCCACTCCACTTCT	ACAGCRAAAAATGAAACTGGCGCTACA	TGCAGAGAGAGCGAGGCCTACCTCTTCCCACTCCACTTC[C/T]TGTAGCGCCAGTTTCATTTTTYGCTGTAYCTCCAACATCGCTTCACAAAACATTTTTTCACAAAATAAATCTGTGACAGC
wri100	GAAGGTGACCAAGTTCATGCTCATCGGCCACGACTGGGATC	GAAGGTCGGAGTCAACGGATTCCATCGGCCACGACTGGGATT	CGGCACGGCACGGGAGGTA	TGCAGGAAGGGCGCGGTAAAAAAAACCTACTAGCTCTAGCTGCTAGCGCCATCGGCCACGACTGGGAT[C/T]CCCGCTCCGCTCCGGCTCTGGCTACCTCCCGTGCCGTGCCGTGCCCATATGCATCTTCCGC
wri101	GAAGGTGACCAAGTTCATGCTCAGAGGAAGGATTGCCATGGTC	GAAGGTCGGAGTCAACGGATTGCAGAGGAAGGATTGCCATGGTT	CGTTGGTGGTGAAACTCTGTTTCCTA	TTCCATTCCTACTAGGACACTGCAGGTAGCAGAGGAAGGATTGCCATGGT[C/T]GATGTAGTAGGAAACAGAGTTTCACCACCAACGTTGGTATCTCCCATGGTTGCTACTGG
wri102	GAAGGTGACCAAGTTCATGCTATTGAAGTTGCAGATTCAGACAGTTCT	GAAGGTCGGAGTCAACGGATTGAAGTTGCAGATTCAGACAGTTCC	AAGACTACTTGCAGCTCTAATGGTCTAA	GATTGATATGCCCCCGATGCCAAGACTACTTGCAGCTCTAATGGTCTAAC[A/G]GAACTGTCTGAATCTGCAACTTCAATGTAATATAATAACTCATAGAGTGT
wri103	GAAGGTGACCAAGTTCATGCTGTGATTGGCTGCAGGTGTTGC	GAAGGTCGGAGTCAACGGATTGTGATTGGCTGCAGGTGTTGT	AGCACGCAAATCCTGAGAACCGAAT	ATTCCCATACACGAGTTGTGAACTTGTGATTGGCTGCAGGTGTTG[C/T]TGGATTCGGTTCTCAGGATTTGCGTGCTAAAATTTTGCTTCTGCTCTAGCGATGCTG
wri104	GAAGGTGACCAAGTTCATGCTCAACCATCTGCAGCTGCACA	GAAGGTCGGAGTCAACGGATTCAACCATCTGCAGCTGCACG	CTTCCAAACATCCTTGCCTAGCCAT	GTGTGGGTGTGGGTGTGGCTGGGGCTGCATACTCAACCATCTGCAGCTGCAC[A/G]CTATCACTATGGCTAGGCAAGGATGTTTGGAAGCTAATCCTATCTTCACTACTCCAC
wri105	GAAGGTGACCAAGTTCATGCTGCCGCCACTCTGGTGCTG	GAAGGTCGGAGTCAACGGATTCGCCGCCACTCTGGTGCTA	ACTGCAGCGTGGCGAACTCCAA	TCAGGCTAGAGAAGGAGCGATGGCGGCGCACTGCAGCGTGGCGAACTCCAACCTCAG[C/T]AGCACCAGAGTGGCGGCGGCCATGGTTACCATCTCCGNGA
wri106	GAAGGTGACCAAGTTCATGCTGCGGCTGCAGCCATACCCTAA	GAAGGTCGGAGTCAACGGATTCGGCTGCAGCCATACCCTAC	GCAGGGGAAAGTCGACGCGAT	CACGCATGCTACTCATCTCGGTGTCGGCGGCTGCAGCCATACCCTA[A/C]CATCGCGTCGACTTTCCCCTGCCTGGCGCGGTGCTCGCTGGTTTGGATCGTGG
wri107	GAAGGTGACCAAGTTCATGCTGTTCAAGAACGAGGAGACGACC	GAAGGTCGGAGTCAACGGATTAGTTCAAGAACGAGGAGACGACT	CGCAGGCCACGATCTTCACCTT	GTGTGGACATTCATCCTGACGGACGCGCAGTTCAAGAACGAGGAGACGAC[C/T]GAGCAGGTGGGCAAGGTGAAGATCGTGGCCTGCGACTCCAAGCTACTCAG
wri108	GAAGGTGACCAAGTTCATGCTGTTGATGTCCCCTGCCGGAG	GAAGGTCGGAGTCAACGGATTATGTTGATGTCCCCTGCCGGAA	ATGCACTGGGTGTCCTGCATGTTTT	CAAGAAGCGCATACCACTAAATGCACTGGGTGTCCTGCATGTTTTTGGCA[C/T]TCCGGCAGGGGACATCAACATTAGCATGGTCGACGATGCAGGGAAGTCAG
wri109	GAAGGTGACCAAGTTCATGCTCCAGAGACGCTAGATCTTCGG	GAAGGTCGGAGTCAACGGATTATCCAGAGACGCTAGATCTTCGA	GCTGGTAACGCTTGTACGTGTGTAT	AAGATGCTGCAGTTTTAGGAGCTCAACAATTTCAGCTGGTAACGCTTGTACGTGTGTATT[C/T]CGAAGATCTAGCGTCTCTGGATCACATAGTGCCGGAACTCCTGGTGGTAGCTCCTGTATACCCGTCTC
wri110	GAAGGTGACCAAGTTCATGCTAGAAACAGTGTCACATAACGCGTG	GAAGGTCGGAGTCAACGGATTCAGAAACAGTGTCACATAACGCGTT	CCGGTAGTACATCCTAGCATCCTA	TGCAGTGTATGCTATAAACAGTAGAAAGGGATAAAAGAATTAGCAGAAACAGTGTCACATAACGCGT[G/T]CTAGGATGCTAGGATGTACTACCGGCGTGCTATAGCCTCTGCACTGCTAGCCGCTCTTAATTGCTGAACTGT
wri111	GAAGGTGACCAAGTTCATGCTCGCACAGGTCTACTGTTTGTCAC	GAAGGTCGGAGTCAACGGATTACGCACAGGTCTACTGTTTGTCAT	ATCCTTGTCGTTTGTTGTGTGGACATTT	CCCTTTCTACTGTTTATAGCATACGCTGCARATGTCTGCACGCACAGGTCTACTGTTTGTCA[C/T]GCAAAATGTCCACACAACAAACGACAAGGATCCGTGCGCCGTGCAACCAACACGTAT
wri112	GAAGGTGACCAAGTTCATGCTCCTAATTGTAATTCTTGGTAACATTGC	GAAGGTCGGAGTCAACGGATTACTCCTAATTGTAATTCTTGGTAACATTGA	TTGTGTACCAGTTGATATTGTTGTACGAAA	TTGGATCTATCTGGTTATTATTTTGTGTACCAGTTGATATTGTTGTACGAAAATCATGCG[G/T]CAATGTTACCAAGAATTACAATTAGGAGTGATTTGTGGCACTGTTAAATAAATAGCATAG
wri113	GAAGGTGACCAAGTTCATGCTACCAACAGAAGCTCGACGAGGA	GAAGGTCGGAGTCAACGGATTCCAACAGAAGCTCGACGAGGG	CGGCCYCGGAGCTCCTTCAT	ACCACCACCGGGCGAGCCTCCTGCAGCACCACGACCAACAGAAGCTCGACGAGG[A/G]GAAGCAGCAGGYGGASGAGATGAAGGAGCTCCGRGGCCGGCTGGTGGACTACGCGTGCCACCACCGCAAGCACGG
wri114	GAAGGTGACCAAGTTCATGCTGATGGTGGCATCCTGCCTGCT	GAAGGTCGGAGTCAACGGATTGGTGGCATCCTGCCTGCC	ACATCATCTCTTGCACAACTATCGACTTT	AAACAAGGCCCTTGAATATACATCATCTCTTGCACAACTATCGACTTTTC[A/G]GCAGGCAGGATGCCACCATCACTTCCGCCCCGTTGCGATTCTTGGTTTTC
wri115	GAAGGTGACCAAGTTCATGCTGGCGGTTCCGACATCGAGG	GAAGGTCGGAGTCAACGGATTCGGCGGTTCCGACATCGAGA	CACGTCCAGCAGATCATCGTACAT	AGCATCCTCGTCGTCGGTGACCACGTCCAGCAGATCATCGTACATGTCGA[C/T]CTCGATGTCGGAACCGCCGGGGTAGTCATCACTGATAGTGAGGTAAGCCC
wri116	GAAGGTGACCAAGTTCATGCTGTGTTGGTCAGGTTGTTGCCG	GAAGGTCGGAGTCAACGGATTGGTGTTGGTCAGGTTGTTGCCA	AGCTCCGAGACCTCCAGCTGAT	GCGCTCGGGATCGCAAGCAGCATGCCTGAGCTCCGAGACCTCCAGCTGAT[C/T]GGCAACAACCTGACCAACACCGGACTGGCCGCGATCCTCGACCACTGCCC
wri117	GAAGGTGACCAAGTTCATGCTCAAATGAGATCATGCCTGCAGCG	GAAGGTCGGAGTCAACGGATTCAAATGAGATCATGCCTGCAGCC	GTTTGGCTGGCAGAGTTCCTTCTAT	ATGGTGTTAAGCCATATGAATCACCACATAAATCCATATTATGGTCAAATGAGATCATGCCTGCAGC[G/C]ATAGAAGGAACTCTGCCAGCCAAACTGTTATATGACAAATTCAGCCTATACAGTCGATAAAG
wri118	GAAGGTGACCAAGTTCATGCTAGGGAAGGGACACAGAAGTTCAT	GAAGGTCGGAGTCAACGGATTGGGAAGGGACACAGAAGTTCAG	CTGAAGCTTCTTCACCTGAGAGCAA	ACCAACAAAGGCACTACCTGCAGTGCCATGTCTGAAGCTTCTTCACCTGAGAGCAAACT[A/C]TGAACTTCTGTGTCCCTTCCCTGCCCATGTCGAACAAAACAGAGAAGATGAGCAGGGGCGTCCCGCTCACG
