# Supplementary material for: Loci on chromosomes 1A and 2A affect resistance to tan (yellow) spot in wheat populations not segregating for tsn1
Source: Theor Appl Genet. 2017 Sep 14;130(12):2637–54. doi: 10.1007/s00122-017-2981-6 (PMC5668332; doi:10.1007/s00122-017-2981-6)
Supplement: Supplementary file 3 — Supplementary material 3 (XLSX 13 kb) [file 122_2017_2981_MOESM3_ESM.xlsx]

## Sheet: Genetic Correlations
Table 2.	Estimates of genetic correlation parameters for genotype-by-experiment interaction from a multi-experiment model for tan spot severity in the wheat populations Calingiri/Wyalkatchem and IGW2574/Annuello.
	Calingiri/Wyalkatchem is on the lower diagonal and IGW2574/Annuello is on the upper diagonal.
				South Perth								Horsham			Toowoomba
				2009			2010			2011		2010			2011	2012	2013
				Glasshouse	Field		Glasshouse		Field	Controlled		Glasshouse	Field		Field	Glasshouse	Controlled
				TSS (seedling)	TSS (tillering)	TSS (adult)	TSS (seedling)	TSS (tillering)	TSS (adult)	TSS (seedling)	TSS (adult)	TSS (seedling)	TSS (tillering)	TSS (booting)	TSS (tillering)	TSS (seedling)	TSS (seedling)	TSS (adult)
South Perth	2009	Glasshouse	TSS (seedling)	-	0.249	0.319	0.298	0.216	0.241	0.451	0.373	0.405	0.46	0.33	0.311	0.016	0.327	0.076
		Field	TSS (tillering)	0.471	-	0.63	0.179	0.225	0.16	0.352	0.253	0.198	0.335	0.253	0.215	0.192	0.095	0.453
			TSS (adult)	0.682	0.593	-	0.52	0.414	0.463	0.409	0.37	0.279	0.588	0.488	0.427	0.109	0.322	0.628
	2010	Glasshouse	TSS (seedling)	0.546	0.4	0.797	-	0.67	0.381	0.564	0.32	0.382	0.295	0.167	0.358	0.071	0.574	0.369
			TSS (tillering)	0.624	0.305	0.741	0.67	-	0.404	0.47	0.461	0.552	0.395	0.27	0.364	-0.216	0.769	0.513
		Field	TSS (adult)	0.484	0.473	0.738	0.592	0.442	-	0.301	0.696	0.206	0.616	0.396	0.479	0.048	0.354	0.406
	2011	Controlled	TSS (seedling)	-	-	-	-	-	-	-	0.379	0.537	0.425	0.212	0.37	0.243	0.277	0.547
			TSS (adult)	-	-	-	-	-	-	-	-	0.25	0.579	0.366	0.478	0.19	0.339	0.316
Horsham	2010	Glasshouse	TSS (seedling)	0.588	0.454	0.777	0.619	0.602	0.619	-	-	-	0.355	0.224	0.286	0.167	0.759	0.501
		Field	TSS (tillering)	0.522	0.476	0.703	0.553	0.505	0.627	-	-	0.728	-	0.927	0.493	0.046	0.387	0.355
			TSS (booting)	0.37	0.298	0.528	0.41	0.472	0.49	-	-	0.601	0.948	-	0.216	-0.116	0.316	0.183
Toowoomba	2011	Field	TSS (tillering)	0.749	0.607	0.745	0.613	0.654	0.562	-	-	0.681	0.698	0.495	-	0.288	0.253	0.362
	2012	Glasshouse	TSS (seedling)	0.559	0.383	0.721	0.451	0.672	0.504	-	-	0.742	0.511	0.409	0.583	-	-0.022	0.164
	2013	Controlled	TSS (seedling)	0.471	0.304	0.621	0.594	0.51	0.511	-	-	0.832	0.612	0.518	0.532	0.681	-	0.381
			TSS (adult)	0.165	0.088	0.127	0.125	0.118	0.1	-	-	0.265	0.086	0.02	0.207	0.235	0.321	-
